# Supplementary material for: Controlled Synthesis of Platinum and Silver Nanoparticles Using Multivalent Ligands
Source: Nanomaterials (Basel). 2022 Jul 4;12(13):2294. doi: 10.3390/nano12132294 (PMC9268602; doi:10.3390/nano12132294)
Supplement: Supplementary file 1 [file nanomaterials-12-02294-s001.zip]

Archive with 1 entries (1 files):
- nanomaterials-1783288-supplementary.pdf
